# Supplementary material for: A Preliminary Study on Contrast Enhanced Ultrasound Characteristics of Solid Pseudopapillary Neoplasms and Pancreatoblastoma in Children
Source: Diagnostics (Basel). 2026 Feb 3;16(3):474. doi: 10.3390/diagnostics16030474 (PMC12896552; doi:10.3390/diagnostics16030474)
Supplement: Supplementary file 1 [file diagnostics-16-00474-s001.zip]

Archive with 1 entries (1 files):
- diagnostics-4133850-supplementary.pdf
